# Supplementary material for: Lithium protects against paraquat neurotoxicity by NRF2 activation and miR-34a inhibition in SH-SY5Y cells
Source: Front Cell Neurosci. 2015 May 28;9:209. doi: 10.3389/fncel.2015.00209 (PMC4446540; doi:10.3389/fncel.2015.00209)
Supplement: Supplementary file 3 [file DataSheet3.XLSX]

## Sheet: pita_targets
Gene	microRNA	Sites	Score
BDNF-AS-007 ENST00000499568 BDNF-AS-006 ENST00000500662 BDNF-AS-005 ENST00000502161 GRCh38:11:27698174:27699000:1	mir34a-5p	6	-9.44
BDNF-015 ENST00000439476 BDNF-016 ENST00000525528 BDNF-013 ENST00000395986 GRCh38:11:27654000:27654893:-1	mir34a-5p	15	-7.17
BDNF-AS-002 ENST00000499008 BDNF-AS-001 ENST00000501176 BDNF-AS-011 ENST00000501663 GRCh38:11:27677807:27678300:1	mir34a-5p	10	-3.79
BDNF-015 ENST00000439476 BDNF-016 ENST00000525528 BDNF-013 ENST00000395986 GRCh38:11:27654000:27654893:-1	mir34a-3p	15	-3.59
BDNF-AS-008 ENST00000530686 GRCh38:11:27675979:27676500:1	mir34a-5p	8	-1.4
BDNF-AS-002 ENST00000499008 BDNF-AS-001 ENST00000501176 BDNF-AS-011 ENST00000501663 GRCh38:11:27677807:27678300:1	mir34a-3p	8	-0.15
BDNF-AS-007 ENST00000499568 BDNF-AS-006 ENST00000500662 BDNF-AS-005 ENST00000502161 GRCh38:11:27698174:27699000:1	mir34a-3p	7	1.98
BDNF-AS-008 ENST00000530686 GRCh38:11:27675979:27676500:1	mir34a-3p	3	7.91

## Sheet: pita_results
Gene	microRNA	Position	Seed	dGduplex	dGopen	ddG
BDNF-AS-007 ENST00000499568 BDNF-AS-006 ENST00000500662 BDNF-AS-005 ENST00000502161 GRCh38:11:27698174:27699000:1	mir34a-5p	717	8:1:0	-17.18	-7.73	-9.44
BDNF-015 ENST00000439476 BDNF-016 ENST00000525528 BDNF-013 ENST00000395986 GRCh38:11:27654000:27654893:-1	mir34a-5p	339	6:1:1	-18.4	-11.25	-7.14
BDNF-015 ENST00000439476 BDNF-016 ENST00000525528 BDNF-013 ENST00000395986 GRCh38:11:27654000:27654893:-1	mir34a-3p	541	6:0:0	-13.9	-10.39	-3.5
BDNF-AS-002 ENST00000499008 BDNF-AS-001 ENST00000501176 BDNF-AS-011 ENST00000501663 GRCh38:11:27677807:27678300:1	mir34a-5p	361	7:1:1	-12.6	-9.15	-3.44
BDNF-015 ENST00000439476 BDNF-016 ENST00000525528 BDNF-013 ENST00000395986 GRCh38:11:27654000:27654893:-1	mir34a-5p	640	6:0:1	-21.16	-18.18	-2.97
BDNF-015 ENST00000439476 BDNF-016 ENST00000525528 BDNF-013 ENST00000395986 GRCh38:11:27654000:27654893:-1	mir34a-5p	625	6:1:1	-17.82	-15.17	-2.64
BDNF-015 ENST00000439476 BDNF-016 ENST00000525528 BDNF-013 ENST00000395986 GRCh38:11:27654000:27654893:-1	mir34a-5p	116	6:1:0	-12.3	-9.7	-2.59
BDNF-AS-002 ENST00000499008 BDNF-AS-001 ENST00000501176 BDNF-AS-011 ENST00000501663 GRCh38:11:27677807:27678300:1	mir34a-5p	281	6:1:1	-10.7	-8.46	-2.23
BDNF-AS-007 ENST00000499568 BDNF-AS-006 ENST00000500662 BDNF-AS-005 ENST00000502161 GRCh38:11:27698174:27699000:1	mir34a-5p	213	6:1:0	-11.21	-9.79	-1.41
BDNF-AS-002 ENST00000499008 BDNF-AS-001 ENST00000501176 BDNF-AS-011 ENST00000501663 GRCh38:11:27677807:27678300:1	mir34a-5p	391	8:1:0	-11.33	-9.93	-1.39
BDNF-AS-008 ENST00000530686 GRCh38:11:27675979:27676500:1	mir34a-5p	386	7:1:1	-9.9	-8.54	-1.35
BDNF-015 ENST00000439476 BDNF-016 ENST00000525528 BDNF-013 ENST00000395986 GRCh38:11:27654000:27654893:-1	mir34a-3p	339	7:1:1	-14	-12.87	-1.12
BDNF-AS-007 ENST00000499568 BDNF-AS-006 ENST00000500662 BDNF-AS-005 ENST00000502161 GRCh38:11:27698174:27699000:1	mir34a-5p	742	6:1:1	-12	-11.25	-0.74
BDNF-AS-002 ENST00000499008 BDNF-AS-001 ENST00000501176 BDNF-AS-011 ENST00000501663 GRCh38:11:27677807:27678300:1	mir34a-3p	284	7:1:0	-9.8	-9.83	0.038
BDNF-015 ENST00000439476 BDNF-016 ENST00000525528 BDNF-013 ENST00000395986 GRCh38:11:27654000:27654893:-1	mir34a-5p	783	8:1:0	-12.66	-12.92	0.26
BDNF-015 ENST00000439476 BDNF-016 ENST00000525528 BDNF-013 ENST00000395986 GRCh38:11:27654000:27654893:-1	mir34a-5p	335	6:1:1	-14.2	-14.48	0.28
BDNF-015 ENST00000439476 BDNF-016 ENST00000525528 BDNF-013 ENST00000395986 GRCh38:11:27654000:27654893:-1	mir34a-5p	539	7:1:1	-9.5	-11.11	1.61
BDNF-AS-002 ENST00000499008 BDNF-AS-001 ENST00000501176 BDNF-AS-011 ENST00000501663 GRCh38:11:27677807:27678300:1	mir34a-3p	87	8:1:1	-9.9	-11.56	1.66
BDNF-AS-002 ENST00000499008 BDNF-AS-001 ENST00000501176 BDNF-AS-011 ENST00000501663 GRCh38:11:27677807:27678300:1	mir34a-5p	168	6:1:1	-10.2	-12.39	2.19
BDNF-AS-007 ENST00000499568 BDNF-AS-006 ENST00000500662 BDNF-AS-005 ENST00000502161 GRCh38:11:27698174:27699000:1	mir34a-3p	541	6:1:1	-4.85	-7.09	2.24
BDNF-015 ENST00000439476 BDNF-016 ENST00000525528 BDNF-013 ENST00000395986 GRCh38:11:27654000:27654893:-1	mir34a-3p	335	7:1:1	-9.4	-11.67	2.27
BDNF-AS-008 ENST00000530686 GRCh38:11:27675979:27676500:1	mir34a-5p	108	6:1:1	-15	-17.28	2.28
BDNF-AS-008 ENST00000530686 GRCh38:11:27675979:27676500:1	mir34a-5p	137	6:1:1	-13.04	-15.54	2.5
BDNF-015 ENST00000439476 BDNF-016 ENST00000525528 BDNF-013 ENST00000395986 GRCh38:11:27654000:27654893:-1	mir34a-5p	30	6:1:1	-7.92	-10.56	2.64
BDNF-015 ENST00000439476 BDNF-016 ENST00000525528 BDNF-013 ENST00000395986 GRCh38:11:27654000:27654893:-1	mir34a-5p	506	6:1:1	-14.9	-17.77	2.87
BDNF-015 ENST00000439476 BDNF-016 ENST00000525528 BDNF-013 ENST00000395986 GRCh38:11:27654000:27654893:-1	mir34a-3p	858	6:1:1	-4.41	-7.41	3
BDNF-015 ENST00000439476 BDNF-016 ENST00000525528 BDNF-013 ENST00000395986 GRCh38:11:27654000:27654893:-1	mir34a-5p	331	6:1:1	-10.9	-14.48	3.58
BDNF-AS-008 ENST00000530686 GRCh38:11:27675979:27676500:1	mir34a-5p	264	6:1:1	-13.5	-17.09	3.59
BDNF-015 ENST00000439476 BDNF-016 ENST00000525528 BDNF-013 ENST00000395986 GRCh38:11:27654000:27654893:-1	mir34a-5p	327	7:1:1	-10.29	-13.99	3.7
BDNF-AS-002 ENST00000499008 BDNF-AS-001 ENST00000501176 BDNF-AS-011 ENST00000501663 GRCh38:11:27677807:27678300:1	mir34a-5p	130	6:1:1	-11.8	-15.63	3.83
BDNF-AS-007 ENST00000499568 BDNF-AS-006 ENST00000500662 BDNF-AS-005 ENST00000502161 GRCh38:11:27698174:27699000:1	mir34a-3p	132	6:1:0	-8.15	-12.05	3.9
BDNF-AS-002 ENST00000499008 BDNF-AS-001 ENST00000501176 BDNF-AS-011 ENST00000501663 GRCh38:11:27677807:27678300:1	mir34a-5p	153	6:1:1	-13.9	-17.97	4.07
BDNF-AS-002 ENST00000499008 BDNF-AS-001 ENST00000501176 BDNF-AS-011 ENST00000501663 GRCh38:11:27677807:27678300:1	mir34a-3p	99	6:1:1	-10.8	-14.96	4.16
BDNF-015 ENST00000439476 BDNF-016 ENST00000525528 BDNF-013 ENST00000395986 GRCh38:11:27654000:27654893:-1	mir34a-5p	412	6:1:1	-8.3	-12.51	4.21
BDNF-AS-008 ENST00000530686 GRCh38:11:27675979:27676500:1	mir34a-5p	181	6:1:1	-8.8	-13.09	4.29
BDNF-AS-007 ENST00000499568 BDNF-AS-006 ENST00000500662 BDNF-AS-005 ENST00000502161 GRCh38:11:27698174:27699000:1	mir34a-3p	455	6:1:1	-6.7	-11.45	4.75
BDNF-AS-008 ENST00000530686 GRCh38:11:27675979:27676500:1	mir34a-5p	279	6:0:1	-13.35	-18.12	4.77
BDNF-AS-007 ENST00000499568 BDNF-AS-006 ENST00000500662 BDNF-AS-005 ENST00000502161 GRCh38:11:27698174:27699000:1	mir34a-5p	47	6:1:1	-7.9	-12.68	4.78
BDNF-AS-007 ENST00000499568 BDNF-AS-006 ENST00000500662 BDNF-AS-005 ENST00000502161 GRCh38:11:27698174:27699000:1	mir34a-5p	28	6:1:1	-7.3	-12.38	5.08
BDNF-AS-002 ENST00000499008 BDNF-AS-001 ENST00000501176 BDNF-AS-011 ENST00000501663 GRCh38:11:27677807:27678300:1	mir34a-3p	90	6:1:1	-6	-11.54	5.54
BDNF-015 ENST00000439476 BDNF-016 ENST00000525528 BDNF-013 ENST00000395986 GRCh38:11:27654000:27654893:-1	mir34a-3p	546	6:1:1	-5.59	-11.34	5.75
BDNF-015 ENST00000439476 BDNF-016 ENST00000525528 BDNF-013 ENST00000395986 GRCh38:11:27654000:27654893:-1	mir34a-3p	95	6:1:0	-6.3	-12.17	5.87
BDNF-AS-007 ENST00000499568 BDNF-AS-006 ENST00000500662 BDNF-AS-005 ENST00000502161 GRCh38:11:27698174:27699000:1	mir34a-3p	136	6:1:1	-5.2	-11.54	6.34
BDNF-AS-008 ENST00000530686 GRCh38:11:27675979:27676500:1	mir34a-5p	339	7:1:1	-14.1	-20.69	6.59
BDNF-AS-002 ENST00000499008 BDNF-AS-001 ENST00000501176 BDNF-AS-011 ENST00000501663 GRCh38:11:27677807:27678300:1	mir34a-5p	254	7:1:1	-8.89	-15.48	6.59
BDNF-015 ENST00000439476 BDNF-016 ENST00000525528 BDNF-013 ENST00000395986 GRCh38:11:27654000:27654893:-1	mir34a-3p	350	6:1:1	-7.4	-14.24	6.84
BDNF-015 ENST00000439476 BDNF-016 ENST00000525528 BDNF-013 ENST00000395986 GRCh38:11:27654000:27654893:-1	mir34a-5p	275	6:1:1	-6.2	-13.41	7.21
BDNF-AS-002 ENST00000499008 BDNF-AS-001 ENST00000501176 BDNF-AS-011 ENST00000501663 GRCh38:11:27677807:27678300:1	mir34a-5p	241	6:1:0	-17.91	-25.61	7.7
BDNF-015 ENST00000439476 BDNF-016 ENST00000525528 BDNF-013 ENST00000395986 GRCh38:11:27654000:27654893:-1	mir34a-3p	331	7:1:1	-7	-14.84	7.84
BDNF-015 ENST00000439476 BDNF-016 ENST00000525528 BDNF-013 ENST00000395986 GRCh38:11:27654000:27654893:-1	mir34a-3p	569	6:1:0	-3.5	-11.39	7.89
BDNF-AS-007 ENST00000499568 BDNF-AS-006 ENST00000500662 BDNF-AS-005 ENST00000502161 GRCh38:11:27698174:27699000:1	mir34a-3p	595	6:1:1	-1.4	-9.74	8.34
BDNF-AS-008 ENST00000530686 GRCh38:11:27675979:27676500:1	mir34a-3p	209	6:1:1	-3.86	-12.43	8.57
BDNF-015 ENST00000439476 BDNF-016 ENST00000525528 BDNF-013 ENST00000395986 GRCh38:11:27654000:27654893:-1	mir34a-3p	651	7:1:1	-10.67	-19.26	8.59
BDNF-AS-008 ENST00000530686 GRCh38:11:27675979:27676500:1	mir34a-3p	258	6:1:1	-10.19	-18.84	8.65
BDNF-AS-002 ENST00000499008 BDNF-AS-001 ENST00000501176 BDNF-AS-011 ENST00000501663 GRCh38:11:27677807:27678300:1	mir34a-3p	169	6:0:0	-6.62	-15.9	9.28
BDNF-AS-008 ENST00000530686 GRCh38:11:27675979:27676500:1	mir34a-5p	320	6:1:1	-8.26	-17.67	9.41
BDNF-AS-007 ENST00000499568 BDNF-AS-006 ENST00000500662 BDNF-AS-005 ENST00000502161 GRCh38:11:27698174:27699000:1	mir34a-3p	475	6:1:0	-4.93	-14.44	9.51
BDNF-AS-002 ENST00000499008 BDNF-AS-001 ENST00000501176 BDNF-AS-011 ENST00000501663 GRCh38:11:27677807:27678300:1	mir34a-3p	86	6:1:1	-2.2	-11.91	9.71
BDNF-015 ENST00000439476 BDNF-016 ENST00000525528 BDNF-013 ENST00000395986 GRCh38:11:27654000:27654893:-1	mir34a-3p	99	6:1:1	-2.1	-12.11	10.01
BDNF-015 ENST00000439476 BDNF-016 ENST00000525528 BDNF-013 ENST00000395986 GRCh38:11:27654000:27654893:-1	mir34a-3p	79	6:1:1	-3.5	-13.63	10.13
BDNF-015 ENST00000439476 BDNF-016 ENST00000525528 BDNF-013 ENST00000395986 GRCh38:11:27654000:27654893:-1	mir34a-3p	600	6:1:0	-2.7	-13.07	10.37
BDNF-AS-007 ENST00000499568 BDNF-AS-006 ENST00000500662 BDNF-AS-005 ENST00000502161 GRCh38:11:27698174:27699000:1	mir34a-5p	651	6:1:0	-8.4	-19.52	11.12
BDNF-015 ENST00000439476 BDNF-016 ENST00000525528 BDNF-013 ENST00000395986 GRCh38:11:27654000:27654893:-1	mir34a-3p	56	6:1:1	-0.32	-12.02	11.7
BDNF-AS-002 ENST00000499008 BDNF-AS-001 ENST00000501176 BDNF-AS-011 ENST00000501663 GRCh38:11:27677807:27678300:1	mir34a-5p	267	6:1:1	-8.7	-20.79	12.09
BDNF-AS-007 ENST00000499568 BDNF-AS-006 ENST00000500662 BDNF-AS-005 ENST00000502161 GRCh38:11:27698174:27699000:1	mir34a-3p	408	6:1:1	-2.65	-14.82	12.17
BDNF-015 ENST00000439476 BDNF-016 ENST00000525528 BDNF-013 ENST00000395986 GRCh38:11:27654000:27654893:-1	mir34a-3p	136	6:1:0	-0.09	-12.26	12.17
BDNF-AS-002 ENST00000499008 BDNF-AS-001 ENST00000501176 BDNF-AS-011 ENST00000501663 GRCh38:11:27677807:27678300:1	mir34a-3p	229	6:1:0	-10.3	-23.29	12.99
BDNF-AS-002 ENST00000499008 BDNF-AS-001 ENST00000501176 BDNF-AS-011 ENST00000501663 GRCh38:11:27677807:27678300:1	mir34a-5p	249	6:1:0	-10.92	-24.2	13.28
BDNF-015 ENST00000439476 BDNF-016 ENST00000525528 BDNF-013 ENST00000395986 GRCh38:11:27654000:27654893:-1	mir34a-5p	201	6:1:1	-12.87	-28.01	15.14
BDNF-015 ENST00000439476 BDNF-016 ENST00000525528 BDNF-013 ENST00000395986 GRCh38:11:27654000:27654893:-1	mir34a-5p	226	6:1:1	-10.1	-25.57	15.47
BDNF-AS-002 ENST00000499008 BDNF-AS-001 ENST00000501176 BDNF-AS-011 ENST00000501663 GRCh38:11:27677807:27678300:1	mir34a-3p	236	6:1:1	-9.36	-25.98	16.62
BDNF-AS-008 ENST00000530686 GRCh38:11:27675979:27676500:1	mir34a-3p	56	6:1:1	-2.04	-19.21	17.17
